# Supplementary material for: Gut microbiome composition associates with corticosteroid treatment, morbidity, and senescence in Chinook salmon (Oncorhynchus tshawytscha)
Source: Sci Rep. 2023 Feb 13;13:2567. doi: 10.1038/s41598-023-29663-0 (PMC9925776; doi:10.1038/s41598-023-29663-0)
Supplement: Supplementary file 1 — Supplementary Information 1. [file 41598_2023_29663_MOESM1_ESM.xlsx]

## Sheet: Sheet1
Supplementary File S1: Bacterial genera associated with corticosteroid treatment in juvenile Chinook salmon.
Genus	p-value	FDR-adjusted q	cortisol estimate	dexamethasone estimate	cortisol p	dexamethasone p
Methylobacterium	1.44e-07	2.3e-05	0.4412	-1.8387	0.2331	4.58e-06
Sphingomonas	2.17e-07	2.3e-05	-0.4283	-1.4572	0.06677	3.8e-08
Ralstonia	4.85e-07	3.42e-05	-0.518	-1.7415	0.06207	7.79e-08
Candidatus_Branchiomonas	1.52e-06	8.07e-05	1.6205	2.6739	0.002813	5.18e-07
Diaphorobacter	3.36e-06	0.000125126	1.6205	2.0369	0.0003683	5.46e-07
Geobacillus	3.54e-06	0.000125126	-0.4069	-1.3849	0.1061	7.03e-07
Blvii28_wastewater.sludge_group	0.000263281	0.00629502	0.5976	-0.7323	0.07697	0.03044
Thermus	0.000238358	0.00629502	-0.2037	-1.3095	0.4972	9.25e-05
Arcobacter	0.000267241	0.00629502	0.568	0.6054	0.0001804	0.1788
Methanosaeta	0.000321613	0.00681821	0.1154	-1.4444	0.7483	0.0006506
Moraxella	0.000411412	0.00738193	-0.04985	-1.06214	0.8649	0.0003559
Pseudomonas	0.000439278	0.00738193	0.3563	-0.8073	0.2619	0.006251
Candidatus_Accumulibacter	0.000474113	0.00738193	5.521	4.62	9.68e-05	0.001528
Acinetobacter	0.000487486	0.00738193	0.8735	-0.6746	0.02927	0.09683
Psychrobacter	0.00078374	0.0103846	2.121	0.4543	0.001064	0.4716
Syntrophus	0.000742003	0.0103846	1.619	-0.699	0.01037	0.3469
Aquabacterium	0.00094322	0.0117625	1.5587	-0.9653	0.01406	0.2879
Allorhizobium.Neorhizobium.Pararhizobium.Rhizobium	0.00140124	0.0165035	4.1743	2.4649	0.0006929	0.04851
Xylophilus	0.0018215	0.020324	-3.2226	-2.4265	0.003669	0.003542
Alistipes	0.00191851	0.0203362	29.95	27.59	0.001549	0.1137
Rubrobacter	0.00226552	0.022871	2.2685	0.7681	0.001523	0.2906
Gordonia	0.00244741	0.0235842	-29.8796	-1.6832	0.001143	0.0303
Rikenellaceae_RC9_gut_group	0.00279686	0.0257798	0.1564	-1.3624	0.7224	0.004288
Undibacterium	0.00335341	0.0296218	-0.2947	-2.0363	0.5977	0.001078
Thermovirga	0.00460711	0.0377807	0.7442	-0.9326	0.1153	0.07211
Delftia	0.00463348	0.0377807	3.2528	0.6783	0.007098	0.6875
Smithella	0.00587627	0.0398096	0.1308	-0.8726	0.6942	0.01065
Halomonas	0.00520847	0.0398096	0.6655	-1.7236	0.3079	0.02185
Mucilaginibacter	0.00575225	0.0398096	-2.2889	-1.9722	0.009032	0.006714
Lysinibacillus	0.00600899	0.0398096	-1.2082	-3.9162	0.158	0.001488
Halioglobus	0.00541158	0.0398096	29.52	27.7	0.002615	0.08004
Sphingorhabdus	0.00556046	0.0398096	28.76	26.65	0.002944	0.06496
Methanolinea	0.00772957	0.0490441	0.1365	-1.6694	0.7932	0.006917
Streptomyces	0.00787303	0.0490441	-1.632	-4.512	0.2041	0.002003
Escherichia.Shigella	0.00809691	0.0490441	0.05407	-28.3655	0.9498	0.003427
Massilia	0.00869091	0.0498857	-1.387	-0.9853	0.005762	0.01932
Micrococcus	0.00870647	0.0498857	0.4197	-1.201	0.3659	0.02972
Nocardioides	0.0103939	0.0579873	-1.2399	-1.9528	0.06326	0.003563
Meiothermus	0.0131911	0.0699126	-0.3033	-1.27	0.4634	0.004011
Pseudorhodobacter	0.0129982	0.0699126	-1.427	-2.4515	0.07731	0.004455
Rhodococcus	0.013684	0.0707563	-0.006066	-1.39101	0.9897	0.00868
Spirosoma	0.0145631	0.073509	-1.7224	-1.5301	0.01708	0.01305
Janibacter	0.0166941	0.0823058	-0.1273	-1.1891	0.7565	0.0075
Nitrincola	0.0176796	0.0851834	0.8809	-1.1588	0.1882	0.1025
Treponema_2	0.0189061	0.0890685	0.505	-1.0874	0.3482	0.06651
Dietzia	0.0195932	0.0902992	-0.5495	-4.5103	0.5334	0.005364
X1174.901.12	0.020191	0.0910744	-1.9163	-1.8464	0.02814	0.01524
Pedobacter	0.021205	0.0917441	-1.0957	-2.0492	0.1292	0.006103
Lautropia	0.0210155	0.0917441	-1.0767	-3.4681	0.2397	0.005545
Streptococcus	0.0234743	0.0957031	1.725	0.7631	0.008957	0.2311
Mesotoga	0.0227322	0.0957031	0.1198	-1.8726	0.8492	0.01576
Christensenellaceae_R.7_group	0.0231122	0.0957031	2.7833	1.5236	0.008693	0.1534
Enhydrobacter	0.0246936	0.0977153	-1.3131	-2.0806	0.09586	0.008857
Peredibacter	0.0248898	0.0977153	28.51	27.37	0.007166	0.03135
